# Supplementary material for: In Silico Structural Analysis of Serine Carboxypeptidase Nf314, a Potential Drug Target in Naegleria fowleri Infections
Source: Int J Mol Sci. 2022 Oct 13;23(20):12203. doi: 10.3390/ijms232012203 (PMC9603766; doi:10.3390/ijms232012203)
Supplement: Supplementary file 1 [file ijms-23-12203-s001.zip]

Archive with 1 entries (1 files):
- ijms-1924927-supplementary.pdf
